# Supplementary material for: Differentiating Early Alzheimer’s Disease from MCI Using Comprehensive Semiquantitative Parameters in Dual-Phase Amyloid PET: A Pilot Study
Source: Medicina (Kaunas). 2026 Mar 12;62(3):529. doi: 10.3390/medicina62030529 (PMC13027799; doi:10.3390/medicina62030529)
Supplement: Supplementary file 1 [file medicina-62-00529-s001.zip]

Archive with 1 entries (1 files):
- medicina-4163741-supplementary.pdf
